# Supplementary material for: Genetic Divergence of H1N1pdm09 in Saudi Arabia: Unveiling a Novel N-Glycosylation Site and Its Role in Vaccine Mismatch
Source: Vaccines (Basel). 2025 Oct 30;13(11):1111. doi: 10.3390/vaccines13111111 (PMC12656348; doi:10.3390/vaccines13111111)
Supplement: Supplementary file 1 [file vaccines-13-01111-s001.zip]

Archive with 1 entries (1 files):
- vaccines-3898044-supplementary.pdf
